# Supplementary material for: Soil Organic Carbon Mineralization and Its Temperature Sensitivity under Different Substrate Levels in the Mollisols of Northeast China
Source: Life (Basel). 2022 May 10;12(5):712. doi: 10.3390/life12050712 (PMC9143832; doi:10.3390/life12050712)
Supplement: Supplementary file 1 [file life-12-00712-s001.zip]

Archive with 1 entries (1 files):
- life-1689241-supplementary.pdf
